# Supplementary material for: Development and validation of polyamines metabolism-associated gene signatures to predict prognosis and immunotherapy response in lung adenocarcinoma
Source: Front Immunol. 2023 Jun 2;14:1070953. doi: 10.3389/fimmu.2023.1070953 (PMC10272553; doi:10.3389/fimmu.2023.1070953)
Supplement: Supplementary file 1 [file DataSheet_1.xlsx]

## Sheet: Polyamines metabolism genes
Polyamines metabolism-associated gene
PSMB1
PSMC4
PSMA4
PSME4
PSMC5
SMOX
PSME1
PSMD5
PSMD8
PSMC6
PSMA3
PSMC1
PSMB5
PSMA6
PSME2
PSMA7
PSMD10
SMS
PSMD7
OAZ1
PSMA2
PSMD3
PSMD11
PSMD9
PSMD14
ODC1
SRM
AGMAT
AMD1
PSMF1
PSMB2
SEM1
PSMA1
SAT1
PSME3
PSMB7
PSMB6
AZIN2
PSMA5
OAZ3
PAOX
PSMA8
AZIN1
PSMD4
PSMB4
PSMC2
PSMD6
PSMC3
PSMD1
PSMD2
OAZ2
NQO1
PSMD13
PSMD12
PSMB8
PSMB10
PSMB11
PSMB9
PSMB3

## Sheet: Subgroups C1-C2-DEGs
Subgroups C1-C2-DEGs
TUBA1C	Up
KIF23	Up
NCAPG	Up
CIP2A	Up
RACGAP1	Up
CCNA2	Up
MAD2L1	Up
FANCI	Up
SPC25	Up
RRM2	Up
CKAP2L	Up
ORC1	Up
TUBA1B	Up
KIF4A	Up
MCM2	Up
CCNB1	Up
AUNIP	Up
CDC6	Up
CDCA8	Up
BUB1B	Up
TPX2	Up
RFC4	Up
CDCA5	Up
TTK	Up
DEPDC1	Up
EXO1	Up
NCAPH	Up
CCNB2	Up
RAD51	Up
KIF11	Up
BUB1	Up
KIF18A	Up
KIF2C	Up
CHEK1	Up
GTSE1	Up
PRR11	Up
CDC25A	Up
ERCC6L	Up
ARHGAP11A	Up
DLGAP5	Up
CLSPN	Up
PLK1	Up
MTFR2	Up
FOXM1	Up
KPNA2	Up
CENPW	Up
SGO1	Up
RAD51AP1	Up
STIL	Up
E2F7	Up
SKA1	Up
SGO2	Up
MCM6	Up
MCM4	Up
DIAPH3	Up
RAD54L	Up
HMGA1	Up
DDIAS	Up
NDC80	Up
CDC20	Up
CDC45	Up
SHCBP1	Up
CDC25C	Up
MCM10	Up
ESPL1	Up
ECT2	Up
CDK1	Up
FEN1	Up
KNL1	Up
HMMR	Up
DEPDC1B	Up
SKA3	Up
HJURP	Up
CENPE	Up
NCAPD2	Up
CENPA	Up
KIF15	Up
NEK2	Up
PLK4	Up
ZWINT	Up
ANLN	Up
TIMELESS	Up
GAPDH	Up
DTL	Up
CDCA2	Up
KIF20A	Up
CDCA4	Up
BIRC5	Up
KIFC1	Up
KIF14	Up
TOP2A	Up
CENPI	Up
UHRF1	Up
AURKA	Up
CDCA3	Up
TACC3	Up
CEP55	Up
MCM7	Up
CDKN3	Up
MELK	Up
CDT1	Up
WDHD1	Up
CENPU	Up
DSCC1	Up
SPAG5	Up
NCAPG2	Up
BRCA1	Up
LMNB1	Up
GINS1	Up
ORC6	Up
KIF18B	Up
MKI67	Up
PCLAF	Up
FAM83D	Up
SLC2A1	Up
TRIP13	Up
PBK	Up
CENPK	Up
PIMREG	Up
E2F8	Up
ASF1B	Up
B3GNT5	Up
CKS1B	Up
MYBL2	Up
PKMYT1	Up
TROAP	Up
GINS2	Up
NUF2	Up
ATAD2	Up
ASPM	Up
AURKB	Up
CCNE1	Up
SPC24	Up
FAM111B	Up
UBE2T	Up
CENPF	Up
XRCC2	Up
UBE2C	Up
TK1	Up
NEIL3	Up
CTSV	Up
UBE2S	Up
STMN1	Up
TESMIN	Up
ARNTL2	Up
IQGAP3	Up
GGH	Up
IGF2BP3	Up
PTTG1	Up
PLOD2	Up
PFN2	Up
E2F1	Up
STC2	Up
PKP2	Up
SLC16A1	Up
POPDC3	Up
TXNRD1	Up
PMAIP1	Up
AK4	Up
IGF2BP2	Up
FOSL1	Up
RPL39L	Up
MELTF	Up
PSAT1	Up
APOBEC3B	Up
GCLC	Up
G6PD	Up
SERPINB5	Up
CD109	Up
LYPD3	Up
HMGA2	Up
STC1	Up
ADGRF4	Up
PKIB	Up
IGF2BP1	Up
ADM	Up
PPP2R2C	Up
CLGN	Up
DSP	Up
ABCC2	Up
GJB3	Up
EGLN3	Up
IL20RB	Up
GNG4	Up
CXCL10	Up
KLK6	Up
CDH3	Up
MAGEA3	Up
DKK1	Up
UCHL1	Up
MMP12	Up
KRT6A	Up
KRT81	Up
TMPRSS11E	Up
TNNT1	Up
EREG	Up
CSAG1	Up
PRAME	Up
AKR1B10	Up
C16orf89	Down
NAPSA	Down
SLC22A31	Down
SFTPB	Down
GGTLC1	Down
SFTA3	Down
SFTA2	Down
SCNN1B	Down
SELENBP1	Down
TMEM163	Down
ADGRD1	Down
AQP3	Down
PARM1	Down
NKX2-1	Down
ALOX15B	Down
CACNA2D2	Down
HOPX	Down
B3GNT8	Down
CFAP221	Down
TMPRSS2	Down
INMT	Down
SCTR	Down
VSIG2	Down
CAPN8	Down
TDRD10	Down
ZDHHC11B	Down
PLA2G10	Down
CRYM	Down
ABCA3	Down
CXCL17	Down
PGC	Down
RNASE1	Down
C1orf116	Down
HLF	Down
SUSD2	Down
SCGB3A2	Down
ATOH8	Down
ADH1B	Down
CYP4B1	Down
ADGRF5	Down
SCGB3A1	Down
FMO5	Down
SFTPA1	Down
FOLR1	Down
SLC26A9	Down
PIGR	Down
ELN	Down
LMO3	Down
C4BPA	Down
SFTPD	Down
MFAP4	Down
SFTPA2	Down
C7	Down
CHIA	Down
PEBP4	Down
PLA2G1B	Down
ZNF750	Down
SLC34A2	Down
ATP13A4	Down
SLC22A3	Down
NDNF	Down
LPL	Down
CLIC6	Down
SLC1A7	Down
PPP1R1B	Down
CXCL14	Down
CLDN2	Down
AQP1	Down
IRX2	Down
GLB1L3	Down
CHIT1	Down
CEACAM6	Down
AGR3	Down
WIF1	Down
MS4A15	Down
FDCSP	Down
HABP2	Down
ELAPOR1	Down
CD207	Down
GKN2	Down
AQP5	Down
PCP4L1	Down
SERPIND1	Down
MUC21	Down
MSLN	Down
AQP4	Down
SFTPC	Down
CLDN18	Down
CTSE	Down
DMBT1	Down
SPINK1	Down
SCGB1A1	Down
